# Supplementary material for: Communities of Digger Wasps (Hymenoptera: Spheciformes) along a Tree Cover Gradient in the Cultural Landscape of River Valleys in Poland
Source: Insects. 2024 Jan 29;15(2):88. doi: 10.3390/insects15020088 (PMC10889137; doi:10.3390/insects15020088)
Supplement: Supplementary file 1 [file insects-15-00088-s001.zip]

Archive with 1 entries (1 files):
- insects-2713350-supplementary.pdf
